# Supplementary material for: Identification of a Synthetic Polyhydroxyphenolic Resveratrol Analogue, 3,3′,4,4′,5,5′-Hexahydroxy-trans-Stilbene with Anti-SARS-CoV-2 Activity
Source: Molecules. 2023 Mar 13;28(6):2612. doi: 10.3390/molecules28062612 (PMC10056577; doi:10.3390/molecules28062612)
Supplement: Supplementary file 1 [file molecules-28-02612-s001.zip]

Archive with 1 entries (1 files):
- molecules-2245283-supplementary.pdf
